# Supplementary material for: Noble metal catalyst detection in rocks using machine-learning: The future to low-cost, green energy materials?
Source: Sci Rep. 2023 Mar 7;13:3765. doi: 10.1038/s41598-023-30822-6 (PMC9992457; doi:10.1038/s41598-023-30822-6)
Supplement: Supplementary file 1 — Supplementary Tables. [file 41598_2023_30822_MOESM1_ESM.xlsx]

## Sheet: S1. Raw Data
Table S1: Raw geochemical dataset of the investigated samples
Sample	Lithotype	Lithotype abbreviated	Lat.	Long.	Ophiolite	Location	Location abbreviated	CH4 (ppmv)	Al2O3 (0.01 %_FUS-ICP)	Au (0.5 ppb_NI-FINA)	Ba (2 ppm_FUS-ICP)	CaO (0.01 %_FUS-ICP)	Ce (0.05 ppm_FUS-MS)	Co (1 ppm_FUS-MS)	Cr (20 ppm_FUS-MS)	Cs (0.1 ppm_FUS-MS)	Cu (1 ppm_TD-ICP)	Dy (0.01 ppm_FUS-MS)	Er (0.01 ppm_FUS-MS)	Eu (0.005 ppm_FUS-MS)	Fe2O3(T) (0.01 %_FUS-ICP)	Ga (1 ppm_FUS-MS)	Gd (0.01 ppm_FUS-MS)	Ge (0.5 ppm_FUS-MS)	Hf (0.1 ppm_FUS-MS)	Ho (0.01 ppm_FUS-MS)	Ir (0.1 ppb_NI-FINA)	K2O (0.01 %_FUS-ICP)	La (0.05 ppm_FUS-MS)	LOI ( %)	Lu (0.002 ppm_FUS-MS)	MgO (0.01 %_FUS-ICP)	MnO (0.001 %_FUS-ICP)	Na2O (0.01 %_FUS-ICP)	Nb (0.2 ppm_FUS-MS)	Nd (0.05 ppm_FUS-MS)	Ni (1 ppm_TD-ICP)	Os (2 ppb_NI-FINA)	P2O5 (0.01 %_FUS-ICP)	Pd (2 ppb_NI-FINA)	Pr (0.01 ppm_FUS-MS)	Pt (5 ppb_NI-FINA)	Rb (1 ppm_FUS-MS)	Rh (0.2 ppb_NI-FINA)	Ru (5 ppb_NI-FINA)	S (0.001 %_TD-ICP)	Sb (0.2 ppm_FUS-MS)	Sc (1 ppm_FUS-ICP)	SiO2 (0.01 %_FUS-ICP)
KRN6	Ophiolitic Basalt	Oph Bst	38.991	22.216	Othrys	Kournovo	KRN	18	12.93		208	20.92	50.8	24	2050	0.7	28	3.34	1.84	1.12	6.49	13	3.41	1.2	2	0.66		1.58	28.6	16.98	0.272	2.75	0.087	2.85	43.4	19	74		0.35		5.15		36			0.016	0.9	19	34.67
KRN7	Ophiolitic Basalt	Oph Bst	38.991	22.216	Othrys	Kournovo	KRN	20	13.41		183	17.46	55.8	32	780	0.9	34	3.71	2.1	1.32	6.65	14	3.68	1.1	2.3	0.76		1.78	31.7	16.77	0.328	4.2	0.102	2.51	47.9	20.9	113		0.35		5.73		45			0.012	0.9	21	35.41
SI4	Ophiolitic Basalt	Oph Bst	39.98	23.905	Chalkidiki	Sithonia	SI	24	14.3		177	8.95	11.7	40	1170	1	62	2.65	1.54	0.673	6.1	12	2.37	0.7	1.5	0.54		0.95	5.26	11.04	0.237	7.17	0.103	4.39	1.4	6.82	200		0.1		1.55		29			0.008	1.6	28	45.85
MZ10	Ophiolitic Basalt	Oph Bst	39.445	21.67	Koziakas	Mouzaki	MZ	25	17.53		159	7.09	40.7	36	410	0.5	52	5.64	3.08	1.82	7.66	17	5.71	1.3	3.8	1.12		1.21	19.2	4.97	0.401	3.09	0.132	4.51	22.9	21.5	129		0.32		5.06		18			0.005	0.7	34	52.13
FIL1	Ophiolitic Basalt	Oph Bst	39.489	21.606	Koziakas	Filira	FIL	31	14.07		111	12.38	24.8	41	730	0.1	63	3.02	1.74	0.877	8.39	14	2.73	1.9	1.3	0.62		0.52	13.4	3.81	0.261	7.37	0.138	2.96	14.9	11.2	211		0.19		2.83		10			0.017	1.1	34	49.76
LOG6	Flood Basalt	Fl Bst	38.986	22.565	Othrys	Loggitsi	LOG	34	12.11		56	15.75	23.2	43	1110	0.3	38	3.01	1.87	0.849	7.71	12	2.61	1	1.5	0.66		0.62	12.5	12.44	0.288	6.25	0.109	3.23	13.7	11.3	203		0.23		2.84		9			0.005	0.9	31	40.87
MZ11	Ophiolitic Basalt	Oph Bst	39.445	21.67	Koziakas	Mouzaki	MZ	43	16.44		68	8.9	36.2	37	330	0.1	22	5.07	2.88	1.59	13.18	24	5.18	2.3	3.2	1.03		0.41	17.6	4.31	0.389	2.65	0.164	4.55	19.5	18.7	117		0.31		4.42		10			0.015	0.8	28	46.95
AGR6	Flood Basalt	Fl Bst	38.95	22.395	Othrys	Agrilia	AGR	46	14.16		10	11.51	11	44	540		85	4.38	2.67	1.13	9.56	15	3.84	1.4	2.1	0.9		0.06	4.02	5.31	0.382	5.98	0.128	4.35	2.7	8.46	52		0.13		1.64		1			0.102	0.6	39	47.08
AGR1	Flood Basalt	Fl Bst	38.95	22.395	Othrys	Agrilia	AGR	56	15.43		14	14.37	11	50	650		94	4.4	2.62	1.1	9.21	15	3.84	1.3	2	0.9		0.17	4.02	7.54	0.361	5.06	0.156	2.81	2.6	8.28	116		0.13		1.71		3			0.063	0.7	38	44.53
MKL4	Ophiolitic Basalt	Oph Bst	40.139	21.538	Vourinos	Mikrokleisoura	MKL	118		5.5																	0.1											2		2		5		0.2	5
P3	Flood Basalt	Fl Bst	38.948	22.841	Othrys	Palaiokerasia	PK	128	9.95	1.2	57	13.54	11.2	25	950	0.5	23	2.2	1.18	0.688	9.4	5	2.33	1.1	0.7	0.43	0.3	0.95	5.14	10.7	0.179	3.21	0.098	4.31	0.6	8.26	117	2	0.21	2	1.62	5	18	0.4	5	0.004	0.8	37	47.97
VR7	Rodingitised gabbro	Rdg Gbr	39.07	22.793	Othrys	Vrynaina	VR	181		2																	0.1											2		2		5		0.2	5
PN4	Flood Basalt	Fl Bst	38.956	22.641	Othrys	Palaioneraida	PN	199	10.74	1.1	36	17.73	17.3	25	980	0.2	23	3.07	1.79	0.988	6.16	6	3.34	1	1	0.63	0.1	0.38	8.4	13.08	0.255	2.94	0.09	4.65	1	11.6	107	2	0.35	2	2.6	5	6	0.2	5	0.007	0.9	24	42.04
AGR11	Flood Basalt	Fl Bst	38.95	22.395	Othrys	Agrilia	AGR	213	6.84	0.5	9	17.63	10.8	37	930	0.1	33	1.4	0.84	0.406	6.79	6	1.27	0.7	0.7	0.28	0.3	0.04	4.86	18.12	0.123	17.58	0.101	0.21	1.1	5.73	205	2	0.1	3	1.37	5	1	0.3	5	0.008	0.7	23	32.6
MK1	Flood Basalt	Fl Bst	39.31	22.739	Othrys	Mikrothives	MK	223	16.45		1336	6.9	152	29	4.59	3.7	35	4.64	2.39	2.08	6.48	17	6.41	1.3	6.8	0.86		2.98	82.8	1	0.342	6.8	0.115	3.42	19.6	55	158		0.49		15.9		81			0.019	0.7	19	54.22
TOR3A	Microgabbro	Mcr Gbr	39.947	23.716	Chalkidiki	Toroneos (submarine)	TOR	248	17.74		356	9.47	46.1	28	2210	1.1	33	4.05	2.27	1.37	8.88	20	4.72	1.3	2.7	0.82		1.32	21.4	2.04	0.311	6.18	0.131	3.13	7.4	23.9	86		0.22		5.75		55			0.029	0.2	27	50.48
PK2	Flood Basalt	Fl Bst	38.93	22.73	Othrys	Palaiokerasia	PK	299	12.15		28	15.57	10.1	28	690		89	2.38	1.41	0.713	7.5	11	2.35	1.3	1.2	0.49		0.05	4.15	12.22	0.214	4.7	0.091	5.08	1.2	6.96	82		0.14		1.47		1			0.005	0.7	32	42.38
AS5	Serpentinised peridotite	Srp Per	39.026	22.247	Othrys	Agios Stefanos	AS	383	2.73	0.9		1.62		73.42	3010.49						8						2.8			12.21		35.34	0.11				2500	2	0.01	5		6		1.2	5				39.84
SI10	Serpentinised peridotite	Srp Per	39.98	23.905	Chalkidiki	Sithonia	SI	406	0.76		3	1	0.21	112	3330		14	0.05	0.05	0.008	8.66		0.03	1		0.01			0.17	4.98	0.01	42.74	0.123	0.04		0.08	2230		0.01		0.03		1			0.006	0.7	10	41.43
SK1	Schlieren Chromitite	Schl Chr	40.045	21.773	Vourinos	Skoumtsa	SK	543	2.17	6.7		0.07		146.84	77520.1		2				7.91						3.9			15.06		35.09					2400	2	0.01	2		5		1.7	115	0.014			27.74
TOR7	Serpentinised peridotite	Srp Per	39.947	23.716	Chalkidiki	Toroneos (submarine)	TOR	544	14.98		34	8.24	78.3	22	670	0.1	42	4.85	2.69	1.55	10.3	20	5.4	1.7	4.5	0.94		0.05	34.7	4.52	0.378	3.69	0.099	0.87	16.6	31.1	56		0.14		8.36		1			0.008	0.2	16	56.7
XL3	Serpentinised peridotite	Srp Per	40.044	21.757	Vourinos	Xerolivado	XL	544	0.53	0.5	2	0.53	0.34	109	3000		8	0.05	0.03	0.027	8.09		0.04	0.8			1.8		0.19	9.91	0.005	42.25	0.112	0.04	0.3	0.1	2340	2	0.02	4	0.04	5	1	0.7	5	0.006	0.6	8	38.18
ERB1	Serpentinised peridotite	Srp Per	39.3	22.629	Othrys	Eretreia	ERB	613	0.7	19.7		0.08		73.42	2599.97		30				8.19						3.9			13.23		37.67	0.07				1860	2	0.01	6		7		0.9	37	0.023			39.27
TOR4A	Microgabbro	Mcr Gbr	39.947	23.716	Chalkidiki	Toroneos (submarine)	TOR	853	9.7		25	12.14	2.95	59	1820	0.2	71	0.6	0.41	0.142	9.84	7	0.48	1.5	0.6	0.14		0.09	1.27	1.15	0.068	16.85	0.179	0.33	0.6	1.62	255		0.01		0.37		3			0.031	0.2	50	49.38
MSKB3	Chromitite	Chr	39.018	22.265	Othrys	Moschokarya	MSK	1258	20.76	11.8	10	4.83	0.72	146	261707	0.1	2	0.12	0.13	0.027	13.4	33	0.11	0.9	0.1	0.03	38.3	0.02	0.44	2.12	0.026	14.77	0.136	0.05		0.4	1390	124	0.01	4	0.1	22	5	7.3	5	0.037	0.8	9	9.18
TOR4E	Microgabbro	Mcr Gbr	39.947	23.716	Chalkidiki	Toroneos (submarine)	TOR	1332	12.98		14	13.94	0.73	53	760		83	0.65	0.45	0.165	10.98	11	0.41	1.5		0.15		0.02	0.26	0.36	0.071	12.57	0.182	0.37		0.61	122	0	0.01		0.1		1			0.048	0.2	58	48.38
SK2	Schlieren Chromitite	Schl Chr	40.045	21.773	Vourinos	Skoumtsa	SK	1379	4.59	18.3		0.03		146.84	158051		2				9.61						28			11.44		30.66					1770	2	0.01	2		5		5.3	150	0.006			20.87
SK3	Schlieren Chromitite	Schl Chr	40.045	21.773	Vourinos	Skoumtsa	SK	1740	6.7		3	0.25	0.36	146			1	0.1	0.08	0.045	11.45	13	0.07	1		0.02		0.01	0.3	7.52	0.021	24.06	0.121	0.1		0.2	1690		0.01		0.06		4			0.009	1.2	5	15.87
AET3	Chromitite	Chr	40.105	21.718	Vourinos	Aetorraches	AET	1983	5.61			0.17		146.84	284600						11.41									8.45		26.08	0.1				2600		0.01										19.02
ARCB4	Rodingitised gabbro	Rdg Gbr	38.942	22.116	Othrys	Archani	ARCB	2670	18.49	0.5	9	11.14	2.12	29	1070		5	0.95	0.54	0.268	3.84	9	0.8	0.8	0.3	0.19	0.2	0.19	1.02	6.45	0.07	8.69	0.071	3.55	1.6	1.5	151	2	0.05	2	0.29	5	2	0.2	5	0.006	0.6	26	47.32
MSKB2	Rodingitised gabbro	Rdg Gbr	39.018	22.265	Othrys	Moschokarya	MSK	2700	15.65	12.5	176	20.1	1.91	39	320	1.9	76	0.7	0.45	0.231	9.94	10	0.52	1.3	0.2	0.14	8.3	0.08	1.05	4.32	0.081	7.99	0.154	0.41	1.2	0.98	79	2	0.03	12	0.23	5	2	3.3	38	0.038	0.6	54	41.01
MET2	Chromitite	Chr	39.08	22.321	Othrys	Metalleion	MET	3430	19.97	53.1		2.86		146.84	261981		6				14.77						31.3			1.58		15.1	0.17				1230	85	0.01	3		8		3	152	0.006			7.13
AET5	Serpentinised peridotite	Srp Per	40.105	21.718	Vourinos	Aetorraches	AET	6666	0.75	0.5	3	0.37	0.51	116			4	0.12	0.1	0.035	8.23	1	0.09	0.7		0.03	4.6	0.01	0.29	11.41	0.014	41.56	0.108	0.16	0.4	0.25	2180	7	0.01	2	0.06	5	1	0.8	9	0.008	0.7	4	34.81
MET5	Chromitite	Chr	39.08	22.321	Othrys	Metalleion	MET	8500	21.44	7.5		1.11		220.26	290786						15.49						23			0.42		15.29	0.11				2100	34	0.01	2		5		2.2	101				3.77
ERB2	Chromitite	Chr	39.3	22.629	Othrys	Eretreia	ERB	8987	18.67	35.5		0.56		293.68	208408		109				17.05						17.6			3.73		18.59	0.14				1850	2	0.38	8		10		3.1	131	0.097			9.96
MSK2	Chromitite	Chr	39.018	22.265	Othrys	Moschokarya	MSK	26780		12.1							7										45.4										1530	70		3		12		3.7	178	0.006
[truncated: 15 more columns]

## Sheet: S2. Imputed Data
Table S2: Geochemical dataset with the imputed of the investigated samples
Location abbreviated	Location	Lithotype	Sample	Ophiolite	CH4 (ppmv)	Al2O3 (0.01 %_FUS-ICP)	Au (0.5 ppb_NI-FINA)	Ba (2 ppm_FUS-ICP)	CaO (0.01 %_FUS-ICP)	Ce (0.05 ppm_FUS-MS)	Co (1 ppm_FUS-MS)	Cr (20 ppm_FUS-MS)	Cs (0.1 ppm_FUS-MS)	Cu (1 ppm_TD-ICP)	Dy (0.01 ppm_FUS-MS)	Er (0.01 ppm_FUS-MS)	Eu (0.005 ppm_FUS-MS)	Fe2O3(T) (0.01 %_FUS-ICP)	Ga (1 ppm_FUS-MS)	Gd (0.01 ppm_FUS-MS)	Ge (0.5 ppm_FUS-MS)	Hf (0.1 ppm_FUS-MS)	Ho (0.01 ppm_FUS-MS)	Ir (0.1 ppb_NI-FINA)	K2O (0.01 %_FUS-ICP)	La (0.05 ppm_FUS-MS)	LOI ( %)	Lu (0.002 ppm_FUS-MS)	MgO (0.01 %_FUS-ICP)	MnO (0.001 %_FUS-ICP)	Na2O (0.01 %_FUS-ICP)	Nb (0.2 ppm_FUS-MS)	Nd (0.05 ppm_FUS-MS)	Ni (1 ppm_TD-ICP)	Os (2 ppb_NI-FINA)	P2O5 (0.01 %_FUS-ICP)	Pd (2 ppb_NI-FINA)	Pr (0.01 ppm_FUS-MS)	Pt (5 ppb_NI-FINA)	Rb (1 ppm_FUS-MS)	Rh (0.2 ppb_NI-FINA)	Ru (5 ppb_NI-FINA)	S (0.001 %_TD-ICP)	Sb (0.2 ppm_FUS-MS)	Sc (1 ppm_FUS-ICP)	SiO2 (0.01 %_FUS-ICP)	Sm (0.01 ppm_FUS-MS)	Sr (2 ppm_FUS-ICP)	Ta (0.01 ppm_FUS-MS)
AET	Aetorraches	Chromitite	AET2	Vourinos	5965	11.02	5.3	74	0.67	2.17	174	194724	0.05	1	0.45	0.41	0.04	13.97	20	0.34	0.25	0.2	0.12	30.9	0.01	1.5	4.08	0.07	20.2	0.15	0.02	0.1	0.74	1520	1	0.02	3	0.26	2.5	4	6.6	157	0.01	0.2	7	11.3	0.16	3	0.01
AET	Aetorraches	Chromitite	AET3	Vourinos	1983	5.61	11.8	42	0.17	1.44	0.01	284600	0.08	4.5	0.28	0.27	0.03	11.41	26.5	0.23	0.58	0.15	0.08	30.9	0.01	0.97	8.45	0.05	26.08	0.1	0.01	0.1	0.57	2600	34	0.01	3	0.18	8	4.5	3.1	131	0.02	0.5	8	19.02	0.13	12	0.2
ERB	Eretreia	Chromitite	ERB2	Othrys	8987	18.67	35.5	42	0.56	1.44	293.68	304600	0.08	109	0.28	0.27	0.03	17.05	26.5	0.23	0.58	0.15	0.08	17.6	0.01	0.97	3.73	0.05	18.59	0.14	0.01	0.1	0.57	1850	1	0.38	8	0.18	10	4.5	3.1	131	0.1	0.5	8	9.96	0.13	12	0.2
MET	Metalleion	Chromitite	MET2	Othrys	3430	19.97	53.1	42	2.86	1.44	146.84	382900	0.08	6	0.28	0.27	0.03	14.77	26.5	0.23	0.58	0.15	0.08	31.3	0.01	0.97	1.58	0.05	15.1	0.17	0.01	0.1	0.57	1230	85	0.01	3	0.18	8	4.5	3	152	0.01	0.5	8	7.13	0.13	12	0.2
MET	Metalleion	Chromitite	MET5	Othrys	8500	21.44	7.5	42	1.11	1.44	220.26	425000	0.08	4.5	0.28	0.27	0.03	15.49	26.5	0.23	0.58	0.15	0.08	23	0.01	0.97	0.42	0.05	15.29	0.11	0.01	0.1	0.57	2100	34	0.01	2	0.18	2.5	4.5	2.2	101	0.02	0.5	8	3.77	0.13	12	0.2
MSK	Moschokarya	Chromitite	MSK2	Othrys	26780	18.67	12.1	42	0.62	1.44	146.84	304600	0.08	7	0.28	0.27	0.03	13.97	26.5	0.23	0.58	0.15	0.08	45.4	0.01	0.97	2.93	0.05	18.59	0.14	0.01	0.1	0.57	1530	70	0.01	3	0.18	12	4.5	3.7	178	0.01	0.5	8	9.96	0.13	12	0.2
MSK	Moschokarya	Chromitite	MSK3	Othrys	5965	11.3	4.5	42	0.57	1.44	146.84	216100	0.08	3	0.28	0.27	0.03	11.45	26.5	0.23	0.58	0.15	0.08	17	0.01	0.97	6.72	0.05	26.29	0.1	0.01	0.1	0.57	1260	31	0.01	3	0.18	5	4.5	2.7	73	0.04	0.5	8	22.25	0.13	12	0.2
MSK	Moschokarya	Chromitite	MSKB3	Othrys	1258	20.76	11.8	10	4.83	0.72	146	382500	0.1	2	0.12	0.13	0.03	13.4	33	0.11	0.9	0.1	0.03	38.3	0.02	0.44	2.12	0.03	14.77	0.14	0.05	0.1	0.4	1390	124	0.01	4	0.1	22	5	7.3	5	0.04	0.8	9	9.18	0.1	21	0.39
AGR	Agrilia	Flood Basalt	AGR1	Othrys	56	15.43	1.1	14	14.37	11	50	650	0.05	94	4.4	2.62	1.1	9.21	15	3.84	1.3	2	0.9	0.3	0.17	4.02	7.54	0.36	5.06	0.16	2.81	2.6	8.28	116	1	0.13	2	1.71	2.5	3	0.3	5	0.06	0.7	38	44.53	2.75	190	0.28
AGR	Agrilia	Flood Basalt	AGR11	Othrys	213	6.84	0.5	9	17.63	10.8	37	930	0.1	33	1.4	0.84	0.41	6.79	6	1.27	0.7	0.7	0.28	0.3	0.04	4.86	18.12	0.12	17.58	0.1	0.21	1.1	5.73	205	1	0.1	3	1.37	2.5	1	0.3	5	0.01	0.7	23	32.6	1.17	79	0.17
AGR	Agrilia	Flood Basalt	AGR6	Othrys	46	14.16	1.1	10	11.51	11	44	540	0.05	85	4.38	2.67	1.13	9.56	15	3.84	1.4	2.1	0.9	0.3	0.06	4.02	5.31	0.38	5.98	0.13	4.35	2.7	8.46	52	1	0.13	2	1.64	2.5	0.5	0.3	5	0.1	0.6	39	47.08	2.69	92	0.28
ED	Edipsos	Flood Basalt	ED5	Othrys	163.5	12.68	1.1	44	10.9	19	56	690	1	23	4.53	2.66	1.25	11.63	15	4.58	1.7	2	0.95	0.3	0.5	8.25	3.81	0.37	11.11	0.23	1.79	2.2	12.9	185	1	0.19	2	2.73	2.5	16	0.3	5	0.0005	2.5	41	44.19	3.87	783	0.27
ED	Edipsos	Flood Basalt	ED6	Othrys	163.5	11.48	1.1	173	13.66	16.3	38	3490	4.2	57	3.92	2.25	1.09	9.69	13	3.73	1.7	1.9	0.78	0.3	2.5	7.32	13.45	0.32	4.27	0.18	2.16	1.9	10.9	108	1	0.09	2	2.37	2.5	102	0.3	5	0.01	1.5	41	39.73	3.16	84	0.26
LOG	Loggitsi	Flood Basalt	LOG6	Othrys	34	12.11	1.1	56	15.75	23.2	43	1110	0.3	38	3.01	1.87	0.85	7.71	12	2.61	1	1.5	0.66	0.3	0.62	12.5	12.44	0.29	6.25	0.11	3.23	13.7	11.3	203	1	0.23	2	2.84	2.5	9	0.3	5	0.01	0.9	31	40.87	2.45	141	1.02
LOG	Loggitsi	Flood Basalt	LOG9	Othrys	163.5	14.42	1.1	468	13.43	71.6	37	320	0.2	55	4.23	2.2	1.67	9.45	23	4.68	2	3.8	0.81	0.3	2.99	39.9	6.1	0.28	6.03	0.13	1.49	43.1	26.7	54	1	0.38	2	7.4	2.5	45	0.3	5	0.04	0.7	31	43.75	5.01	229	2.76
MK	Mikrothives	Flood Basalt	MK1	Othrys	223	16.45	1.1	1336	6.9	152	29	4.59	3.7	35	4.64	2.39	2.08	6.48	17	6.41	1.3	6.8	0.86	0.3	2.98	82.8	1	0.34	6.8	0.12	3.42	19.6	55	158	1	0.49	2	15.9	2.5	81	0.3	5	0.02	0.7	19	54.22	9.2	745	1.25
PK	Palaiokerasia	Flood Basalt	P3	Othrys	128	9.95	1.2	57	13.54	11.2	25	950	0.5	23	2.2	1.18	0.69	9.4	5	2.33	1.1	0.7	0.43	0.3	0.95	5.14	10.7	0.18	3.21	0.1	4.31	0.6	8.26	117	1	0.21	2	1.62	5	18	0.4	5	0.0005	0.8	37	47.97	2.21	76	0.15
PK	Palaiokerasia	Flood Basalt	P4	Othrys	163.5	2.42	1.1	34	40.79	4.82	7	350	0.1	53	0.99	0.55	0.29	4.19	2	1.01	0.25	0.2	0.2	0.3	0.22	2.91	32.25	0.08	1.2	0.16	0.9	0.1	3.65	33	1	0.06	2	0.78	2.5	5	0.3	5	0.01	0.7	7	18.27	0.97	73	0.12
PK	Palaiokerasia	Flood Basalt	PK2	Othrys	299	12.15	1.1	28	15.57	10.1	28	690	0.05	89	2.38	1.41	0.71	7.5	11	2.35	1.3	1.2	0.49	0.3	0.05	4.15	12.22	0.21	4.7	0.09	5.08	1.2	6.96	82	1	0.14	2	1.47	2.5	0.5	0.3	5	0.01	0.7	32	42.38	2	166	0.18
PN	Palaioneraida	Flood Basalt	PN4	Othrys	199	10.74	1.1	36	17.73	17.3	25	980	0.2	23	3.07	1.79	0.99	6.16	6	3.34	1	1	0.63	0.1	0.38	8.4	13.08	0.26	2.94	0.09	4.65	1	11.6	107	1	0.35	2	2.6	2.5	6	0.2	5	0.01	0.9	24	42.04	3.07	141	0.2
VR	Vrynaina	Gabbro	VR2	Othrys	163.5	15.92	2	81	13.57	0.87	60	1920	0.3	164	0.92	0.58	0.25	15.57	14	0.59	1.1	0.2	0.2	0.2	1.27	0.41	5.22	0.1	6.31	0.19	0.32	0.2	0.74	39	1	0.02	1	0.14	2.5	11	0.2	5	0.04	0.7	61	40.04	0.34	75	0.13
TOR	Toroneos (submarine)	Microgabbro	TOR3A	Chalkidiki	248	17.74	2	356	9.47	46.1	28	2210	1.1	33	4.05	2.27	1.37	8.88	20	4.72	1.3	2.7	0.82	0.2	1.32	21.4	2.04	0.31	6.18	0.13	3.13	7.4	23.9	86	1	0.22	1	5.75	2.5	55	0.2	5	0.03	0.2	27	50.48	5.03	530	0.57
TOR	Toroneos (submarine)	Microgabbro	TOR4A	Chalkidiki	853	9.7	2	25	12.14	2.95	59	1820	0.2	71	0.6	0.41	0.14	9.84	7	0.48	1.5	0.6	0.14	0.2	0.09	1.27	1.15	0.07	16.85	0.18	0.33	0.6	1.62	255	1	0.01	1	0.37	2.5	3	0.2	5	0.03	0.2	50	49.38	0.37	65	0.02
TOR	Toroneos (submarine)	Microgabbro	TOR4E	Chalkidiki	1332	12.98	2	14	13.94	0.73	53	760	0.05	83	0.65	0.45	0.17	10.98	11	0.41	1.5	0.05	0.15	0.2	0.02	0.26	0.36	0.07	12.57	0.18	0.37	0.1	0.61	122	1	0.01	1	0.1	2.5	0.5	0.2	5	0.05	0.2	58	48.38	0.24	55	0.01
FIL	Filira	Ophiolitic Basalt	FIL	Koziakas	25	12.93	2	12	11.94	34.9	47	240	0.05	65	8.19	4.73	1.93	15.19	24	6.89	1.8	4.1	1.66	0.1	0.03	16.3	4.7	0.68	4.47	0.22	3.52	17.7	19.7	37	1	0.29	1	4.57	2.5	0.5	0.2	5	0.26	0.7	33	45.12	5.57	46	1.25
FIL	Filira	Ophiolitic Basalt	FIL1	Koziakas	31	14.07	2	111	12.38	24.8	41	730	0.1	63	3.02	1.74	0.88	8.39	14	2.73	1.9	1.3	0.62	0.1	0.52	13.4	3.81	0.26	7.37	0.14	2.96	14.9	11.2	211	1	0.19	1	2.83	2.5	10	0.2	5	0.02	1.1	34	49.76	2.5	200	1.1
FIL	Filira	Ophiolitic Basalt	FIL2	Koziakas	25	14.14	2	104	10.48	24.8	46	1630	0.1	72	3.1	1.77	0.89	8.36	13	2.86	1.3	1.4	0.63	0.1	0.51	12.9	4.49	0.28	7.55	0.14	2.76	15.9	11.8	259	1	0.18	1	2.96	2.5	9	0.2	5	0.01	0.8	36	49.43	2.64	195	1.15
KRN	Kournovo	Ophiolitic Basalt	KRN4	Othrys	25	13.77	2	267	17.09	56.2	33	5040	1.1	30	3.78	2.14	1.25	6.79	14	3.89	1.1	2.2	0.73	0.1	2.03	31.4	15.76	0.31	3.39	0.11	2.71	47.1	20.7	115	1	0.4	1	5.71	2.5	50	0.2	5	0.02	0.9	21	35.73	4	375	3.03
KRN	Kournovo	Ophiolitic Basalt	KRN6	Othrys	18	12.93	2	208	20.92	50.8	24	2050	0.7	28	3.34	1.84	1.12	6.49	13	3.41	1.2	2	0.66	0.1	1.58	28.6	16.98	0.27	2.75	0.09	2.85	43.4	19	74	1	0.35	1	5.15	2.5	36	0.2	5	0.02	0.9	19	34.67	3.52	331	2.73
KRN	Kournovo	Ophiolitic Basalt	KRN7	Othrys	20	13.41	2	183	17.46	55.8	32	780	0.9	34	3.71	2.1	1.32	6.65	14	3.68	1.1	2.3	0.76	0.1	1.78	31.7	16.77	0.33	4.2	0.1	2.51	47.9	20.9	113	1	0.35	1	5.73	2.5	45	0.2	5	0.01	0.9	21	35.41	3.86	372	2.99
MKL	Mikrokleisoura	Ophiolitic Basalt	MKL2	Vourinos	25	15.16	2	30	6.7	5.82	27	660	0.05	15	3.58	2.3	0.71	9.83	15	2.6	1.2	1.3	0.76	0.1	0.26	2.33	1.98	0.36	4.68	0.16	2.96	1.3	4.75	69	1	0.08	1	0.92	2.5	2	0.2	5	0.0005	0.7	30	57.76	1.8	102	0.2
MKL	Mikrokleisoura	Ophiolitic Basalt	MKL4	Vourinos	118	14.22	5.5	159	8.92	40.4	33	730	0.1	35	3.78	2.3	1.32	8.36	15	3.89	1.3	2.3	0.76	0.1	1	18.2	4.66	0.36	3.87	0.14	3.52	22.5	19.7	113	1	0.32	1	4.85	2.5	15	0.2	5	0.02	0.8	28	49.43	4	201	1.52
MZ	Mouzaki	Ophiolitic Basalt	MZ1	Koziakas	25	14.22	2	246	4.72	116	16	290	0.1	30	12.5	7.03	3.53	10.71	23	12	1.8	11.9	2.48	0.1	1.18	55.5	4.62	0.99	1.97	0.18	4.75	55.4	53.3	12	1	0.54	1	13.5	2.5	15	0.2	5	0.04	0.8	14	54.97	11.9	233	3.6
MZ	Mouzaki	Ophiolitic Basalt	MZ10	Koziakas	25	17.53	2	159	7.09	40.7	36	410	0.5	52	5.64	3.08	1.82	7.66	17	5.71	1.3	3.8	1.12	0.1	1.21	19.2	4.97	0.4	3.09	0.13	4.51	22.9	21.5	129	1	0.32	1	5.06	2.5	18	0.2	5	0.01	0.7	34	52.13	5.24	435	1.58
MZ	Mouzaki	Ophiolitic Basalt	MZ11	Koziakas	43	16.44	2	68	8.9	36.2	37	330	0.1	22	5.07	2.88	1.59	13.18	24	5.18	2.3	3.2	1.03	0.1	0.41	17.6	4.31	0.39	2.65	0.16	4.55	19.5	18.7	117	1	0.31	1	4.42	2.5	10	0.2	5	0.02	0.8	28	46.95	4.53	201	1.32
MZ	Mouzaki	Ophiolitic Basalt	MZ2	Koziakas	25	14.47	2	339	3.5	110	23	6390	0.05	35	12.8	7.35	3.22	11.92	25	12.7	1.6	10.9	2.57	0.1	2.25	51.3	3.53	1.02	3.87	0.28	4.08	54.2	53.6	35	1	0.66	1	13.3	2.5	39	0.2	5	0.06	0.3	16	52.31	12.4	160	3.66
MZ	Mouzaki	Ophiolitic Basalt	MZ9	Koziakas	25	16.69	2	137	7.62	40.4	32	380	0.3	69	5.46	2.95	1.69	7.78	17	5.64	1.3	3.7	1.1	0.1	1	18.2	4.99	0.39	3.53	0.13	4.38	22.5	20.6	110	1	0.32	1	4.85	2.5	15	0.2	5	0.01	0.7	32	51.57	4.92	372	1.52
SI	Sithonia	Ophiolitic Basalt	SI4	Chalkidiki	24	14.3	2	177	8.95	11.7	40	1170	1	62	2.65	1.54	0.67	6.1	12	2.37	0.7	1.5	0.54	0.1	0.95	5.26	11.04	0.24	7.17	0.1	4.39	1.4	6.82	200	1	0.1	1	1.55	2.5	29	0.2	5	0.01	1.6	28	45.85	2.03	120	0.2
ARCB	Archani	Rodingitised gabbro	ARCB4	Othrys	2670	18.49	0.5	9	11.14	2.12	29	1070	0.05	5	0.95	0.54	0.27	3.84	9	0.8	0.8	0.3	0.19	0.2	0.19	1.02	6.45	0.07	8.69	0.07	3.55	1.6	1.5	151	1	0.05	1	0.29	2.5	2	0.2	5	0.01	0.6	26	47.32	0.49	325	0.21
MSK	Moschokarya	Rodingitised gabbro	MSKB2	Othrys	2700	15.65	12.5	176	20.1	1.91	39	320	1.9	76	0.7	0.45	0.23	9.94	10	0.52	1.3	0.2	0.14	8.3	0.08	1.05	4.32	0.08	7.99	0.15	0.41	1.2	0.98	79	1	0.03	12	0.23	5	2	3.3	38	0.04	0.6	54	41.01	0.34	706	0.19
VR	Vrynaina	Rodingitised gabbro	VR3	Othrys	181	1.64	2	16	30.33	13.6	4	610	0.1	5	1.29	0.61	0.64	29.47	12	1.67	11	0.1	0.23	0.2	0.03	7.73	1.09	0.06	0.42	0.12	0.03	0.3	6.85	13	1	0.02	1	1.69	2.5	0.5	0.2	5	0.0005	0.7	2	37.53	1.59	6	0.13
VR	Vrynaina	Rodingitised gabbro	VR5	Othrys	181	11.5	2	6	7.53	2.75	44	1200	0.1	1	1.31	0.89	0.14	8.6	8	0.92	1.1	0.4	0.29	0.2	0.04	1.34	7.46	0.15	22.13	0.19	0.29	0.7	1.51	417	1	0.03	1	0.36	2.5	0.5	0.2	5	0.0005	0.7	39	42.32	0.54	7	0.15
VR	Vrynaina	Rodingitised gabbro	VR7	Othrys	181	13.57	2	12.5	11.14	2.44	34	840	0.1	5	1.12	0.57	0.24	9.27	9.5	0.86	1.2	0.25	0.21	0.1	0.06	1.2	4.32	0.08	8.34	0.14	0.35	0.95	1.51	115	1	0.03	1	0.33	2.5	1.25	0.2	5	0.0005	0.65	32.5	41.01	0.52	6.5	0.17
SK	Skoumtsa	Schlieren Chromitite	SK1	Vourinos	543	2.17	6.7	3	0.07	0.27	146.84	113300	0.05	2	0.07	0.07	0.03	7.91	6.75	0.06	0.9	0.05	0.02	3.9	0.01	0.21	15.06	0.01	35.09	0.12	0.01	0.1	0.14	2400	1	0.01	1	0.04	2.5	2.25	1.7	115	0.01	0.95	6	27.74	0.04	2	0.28
SK	Skoumtsa	Schlieren Chromitite	SK2	Vourinos	1379	4.59	18.3	3	0.03	0.27	146.84	231000	0.05	2	0.07	0.07	0.03	9.61	6.75	0.06	0.9	0.05	0.02	28	0.01	0.21	11.44	0.01	30.66	0.12	0.01	0.1	0.14	1770	1	0.01	2	0.04	5	2.25	5.3	150	0.01	0.95	6	20.87	0.04	2	0.28
SK	Skoumtsa	Schlieren Chromitite	SK3	Vourinos	1740	6.7	2	3	0.25	0.36	146	113300	0.05	1	0.1	0.08	0.05	11.45	13	0.07	1	0.05	0.02	15.95	0.01	0.3	7.52	0.02	24.06	0.12	0.1	0.1	0.2	1690	1	0.01	1.5	0.06	2.5	4	3.5	132.5	0.01	1.2	5	15.87	0.07	2	0.43
SK	Skoumtsa	Schlieren Chromitite	SK6	Vourinos	1379	0.68	2	3	0.44	0.18	119	8060	0.05	3	0.04	0.05	0.01	8.35	0.5	0.04	0.8	0.05	0.01	15.95	0.01	0.12	7.63	0.01	38.65	0.11	0.05	0.1	0.07	2470	1	0.01	1.5	0.02	2.5	0.5	3.5	132.5	0.0005	0.7	7	41.3	0.01	2	0.12
AET	Aetorraches	Serpentinised peridotite	AET5	Vourinos	6666	0.75	0.5	3	0.37	0.51	116	3270	0.05	4	0.12	0.1	0.04	8.23	1	0.09	0.7	0.05	0.03	4.6	0.01	0.29	11.41	0.01	41.56	0.11	0.16	0.4	0.25	2180	7	0.01	1	0.06	2.5	0.5	0.8	9	0.01	0.7	4	34.81	0.08	4	0.13
AS	Agios Stefanos	Serpentinised peridotite	AS5	Othrys	383	2.73	0.9	4.5	1.62	0.48	73.42	4400	0.05	14	0.11	0.09	0.03	8	1	0.09	0.95	0.05	0.03	2.8	0.01	0.29	12.21	0.01	35.34	0.11	0.01	0.45	0.25	2500	1	0.01	5	0.06	6	0.5	1.2	5	0.01	0.7	9.5	39.84	0.06	5	0.14
ERB	Eretreia	Serpentinised peridotite	ERB1	Othrys	613	0.7	19.7	4.5	0.08	0.48	73.42	3800	0.05	30	0.11	0.09	0.03	8.19	1	0.09	0.95	0.05	0.03	3.9	0.01	0.29	13.23	0.01	37.67	0.07	0.01	0.45	0.25	1860	1	0.01	6	0.06	7	0.5	0.9	37	0.02	0.7	9.5	39.27	0.06	5	0.14
LK	Loutra Kaitsa	Serpentinised peridotite	LK2	Othrys	544	1.74	0.7	4	1.88	0.42	112	3270	0.05	25	0.08	0.1	0.02	8.75	2	0.06	1	0.05	0.02	3.35	0.02	0.29	3.76	0.02	39.72	0.12	0.09	0.5	0.12	2220	1	0.02	4.5	0.04	4.25	0.5	0.85	7	0.02	0.7	12	42.24	0.04	7	0.13
SI	Sithonia	Serpentinised peridotite	SI10	Chalkidiki	406	0.76	0.7	3	1	0.21	112	3330	0.05	14	0.05	0.05	0.01	8.66	0.5	0.03	1	0.05	0.01	3.35	0.01	0.17	4.98	0.01	42.74	0.12	0.04	0.1	0.08	2230	1	0.01	4.5	0.03	4.25	0.5	0.85	7	0.01	0.7	10	41.43	0.02	2	0.13
SI	Sithonia	Serpentinised peridotite	SI12	Chalkidiki	544	14.2	0.7	17	8.36	8.44	34	300	0.05	18	2.63	1.67	0.63	10.03	18	2.15	1.5	1.5	0.56	3.35	0.02	3.78	3.46	0.27	4.28	0.13	2.41	0.9	4.97	76	1	0.07	4.5	1.11	4.25	0.5	0.85	7	0.0005	0.9	30	55.72	1.59	286	0.19
SI	Sithonia	Serpentinised peridotite	SI9	Chalkidiki	544	0.57	0.7	6	0.41	0.46	124	4260	0.05	3	0.09	0.06	0.02	8.42	0.5	0.08	0.7	0.05	0.02	3.35	0.01	0.27	5.97	0.01	43.96	0.11	0.12	0.1	0.24	2490	1	0.01	4.5	0.06	4.25	0.5	0.85	7	0.01	0.7	4	38.45	0.03	4	0.18
TOR	Toroneos (submarine)	Serpentinised peridotite	TOR7	Chalkidiki	544	14.98	0.7	34	8.24	78.3	22	670	0.1	42	4.85	2.69	1.55	10.3	20	5.4	1.7	4.5	0.94	3.35	0.05	34.7	4.52	0.38	3.69	0.1	0.87	16.6	31.1	56	1	0.14	4.5	8.36	4.25	0.5	0.85	7	0.01	0.2	16	56.7	6.44	249	1.19
XL	Xerolivado	Serpentinised peridotite	XL1	Vourinos	544	0.85	0.7	5	0.53	1.2	108	2890	0.05	10	0.15	0.08	0.04	8.23	1	0.15	0.9	0.05	0.03	3.35	0.01	0.58	14.52	0.01	36.69	0.12	0.12	0.7	0.55	2400	1	0.03	4.5	0.13	4.25	0.5	0.85	7	0.01	0.7	9	39.1	0.13	6	0.15
XL	Xerolivado	Serpentinised peridotite	XL3	Vourinos	544	0.53	0.5	1	0.53	0.34	109	3000	0.05	8	0.05	0.03	0.03	8.09	0.5	0.04	0.8	0.05	0.01	1.8	0.01	0.19	9.91	0.01	42.25	0.11	0.04	0.3	0.1	2340	1	0.02	4	0.04	2.5	0.5	0.7	5	0.01	0.6	8	38.18	0.01	2	0.12
VR	Vrynaina	Serpentinite	VR11	Othrys	544	1.3	0.7	9	0.38	2.91	116	3730	0.05	23	0.1	0.09	0.01	8.06	1	0.09	1.2	0.05	0.03	3.35	0.01	2.56	13.23	0.02	36.35	0.13	0.03	0.1	0.12	2440	1	0.01	4.5	0.04	4.25	0.5	0.85	7	0.01	0.7	10	38.78	0.04	4	0.11
[truncated: 12 more columns]

## Sheet: S3. ANOVA
Table S3: ANOVA results for the clr transformed geochemical data of the investigated samples
ANOVA - clr.CH4 (ppmv)
Cases		Sum of Squares		df		Mean Square		F		p		ω²
Generic Lithotype		265.269		4		66.317		53.935		4.612e-18		0.785
Residuals		65.168		53		1.23
Note. Type III Sum of Squares
Descriptives - clr.CH4 (ppmv)
Generic Lithotype		Mean		SD		N
Bst		2.674		1.143		26
Chr		7.787		0.82		12
Gbr		5.413		1.481		4
Rdg Gbr		5.8		1.288		5
Srp Per		6.59		1.09		11
Post Hoc Comparisons - Generic Lithotype
				Mean Difference		SE		t		ptukey
Bst		Chr		-5.113		0.387		-13.212		0	***
		Gbr		-2.738		0.596		-4.598		0.0002518	***
		Rdg Gbr		-3.126		0.541		-5.773		4.045e-06	***
		Srp Per		-3.915		0.399		-9.816		0	***
Chr		Gbr		2.375		0.64		3.709		0.004	**
		Rdg Gbr		1.987		0.59		3.367		0.012	*
		Srp Per		1.198		0.463		2.588		0.087
Gbr		Rdg Gbr		-0.387		0.744		-0.521		0.985
		Srp Per		-1.177		0.647		-1.817		0.375
Rdg Gbr		Srp Per		-0.789		0.598		-1.32		0.68
Note. P-value adjusted for comparing a family of 5
* p < .05, ** p < .01, *** p < .001

## Sheet: S4. CH4 clr correlations
Table S4: Pairwise Spearman's correlations on the clr transformed geochemical data of the investigated samples
	CH4-element correlation	Spearman's rho, p
	- clr.Al2O3(0.01 %_FUS-ICP)	0.267* 0.022
	- clr.Au (0.5 ppb_NI-FINA)	0.691*** < .001
	- clr.Ba (2 ppm_FUS-ICP)	−0.378 0.998
	- clr.CaO (0.01 %_FUS-ICP)	−0.373 0.998
	- clr.Ce (0.05 ppm_FUS-MS)	−0.793 1.000
	- clr.Co (1 ppm_FUS-MS)	0.719*** < .001
	- clr.Cr (20 ppm_FUS-MS)	0.747*** < .001
	- clr.Cs (0.1 ppm_FUS-MS)	0.014 0.458
	- clr.Cu (1 ppm_TD-ICP)	−0.224 0.954
	- clr.Dy (0.01 ppm_FUS-MS)	−0.764 1.00
	- clr.Er (0.01 ppm_FUS-MS)	−0.758 1.000
	- clr.Eu (0.005 ppm_FUS-MS)	−0.819 1.000
	- clr.Fe2O3(T) (0.01 %_FUS-ICP) )	0.787*** < .001
	- clr.Ga (1 ppm_FUS-MS	0.279* 0.017
	- clr.Gd (0.01 ppm_FUS-MS)	−0.779 1.000
	- clr.Ge (0.5 ppm_FUS-MS)	0.459*** < .001
	- clr.Hf (0.1 ppm_FUS-MS)	−0.783 1.000
	- clr.Ho (0.01 ppm_FUS-MS)	−0.770 1.000
	- clr.Ir (0.1 ppb_NI-FINA)	0.932*** < .001
	- clr.K2O (0.01 %_FUS-ICP)	−0.752 1.000
	- clr.La (0.05 ppm_FUS-MS)	−0.761 1.000
	- clr.Lu (0.002 ppm_FUS-MS)	−0.756 1.000
	- clr.MgO (0.01 %_FUS-ICP)	0.770*** < .001
	- clr.MnO (0.001 %_FUS-ICP)	0.707*** < .001
	- clr.Na2O (0.01 %_FUS-ICP)	−0.725 1.000
	- clr.Nb (0.2 ppm_FUS-MS)	−0.780 1.000
	- clr.Nd (0.05 ppm_FUS-MS)	−0.807 1.000
	- clr.Ni (1 ppm_TD-ICP)	0.750*** < .001
	- clr.Os (2 ppb_NI-FINA)	0.850*** < .001
	- clr.P2O5 (0.01 %_FUS-ICP)	−0.734 1.000
	- clr.Pd (2 ppb_NI-FINA)	0.826*** < .001
	- clr.Pr (0.01 ppm_FUS-MS)	−0.779 1.000
	- clr.Pt (5 ppb_NI-FINA)	0.817*** < .001
	- clr.Rb (1 ppm_FUS-MS)	−0.302 0.989
	- clr.Rh (0.2 ppb_NI-FINA)	0.896*** < .001
	- clr.Ru (5 ppb_NI-FINA)	0.910*** < .001
	- clr.S (0.001 %_TD-ICP)	0.401*** < .001
	- clr.Sb (0.2 ppm_FUS-MS)	0.507*** < .001
	- clr.Sc (1 ppm_FUS-ICP)	0.117 0.191
	- clr.SiO2 (0.01 %_FUS-ICP)	0.325** 0.007
	- clr.Sm (0.01 ppm_FUS-MS)	−0.795 1.000
	- clr.Sr (2 ppm_FUS-ICP)	−0.587 1.000
	- clr.Ta (0.01 ppm_FUS-MS)	−0.295 0.988
	- clr.Tb (0.01 ppm_FUS-MS)	−0.774 1.000
	- clr.Th (0.05 ppm_FUS-MS)	−0.654 1.000
	- clr.TiO2 (0.001 %_FUS-ICP)	−0.761 1.000
	- clr.Tm (0.005 ppm_FUS-MS)	−0.748 1.000
	- clr.U (0.01 ppm_FUS-MS)	−0.765 1.000
	- clr.V (5 ppm_FUS-ICP)	0.608*** < .001
	- clr.W (0.5 ppm_FUS-MS)	0.783*** < .001
	- clr.Y (0.5 ppm_FUS-MS)	−0.746 1.000
	- clr.Yb (0.01 ppm_FUS-MS)	−0.770 1.000
	- clr.Zn (1 ppm_TD-ICP)	0.704*** < .001
	- clr.Zr (1 ppm_FUS-ICP)	−0.805 1.000
	Sorted significant correlations
	CH4-element correlation	Spearman's rho, p
	- clr.Ir (0.1 ppb_NI-FINA)	0.932*** < .001
	- clr.Ru (5 ppb_NI-FINA)	0.910*** < .001
	- clr.Fe2O3(T) (0.01 %_FUS-ICP) )	0.787*** < .001
	- clr.Ni (1 ppm_TD-ICP)	0.750*** < .001
	- clr.Cr (20 ppm_FUS-MS)	0.747*** < .001
	- clr.Co (1 ppm_FUS-MS)	0.719*** < .001
	- clr.MnO (0.001 %_FUS-ICP)	0.707*** < .001
	- clr.Au (0.5 ppb_NI-FINA)	0.691*** < .001
	- clr.Rh (0.2 ppb_NI-FINA)	0.896*** < .001
	- clr.Os (2 ppb_NI-FINA)	0.850*** < .001
	- clr.Pd (2 ppb_NI-FINA)	0.826*** < .001
	- clr.Pt (5 ppb_NI-FINA)	0.817*** < .001
	- clr.W (0.5 ppm_FUS-MS)	0.783*** < .001
	- clr.MgO (0.01 %_FUS-ICP)	0.770*** < .001
	- clr.Zn (1 ppm_TD-ICP)	0.704*** < .001	1
	- clr.V (5 ppm_FUS-ICP)	0.608*** < .001
	- clr.Ge (0.5 ppm_FUS-MS)	0.459*** < .001
	- clr.S (0.001 %_TD-ICP)	0.401*** < .001

## Sheet: S5. RFR TrainTest
Table S5: Random Forest Regression results on the untransformed geochemical data of the investigated samples
Train No	Train Rsq	Test Rsq
1	0.791	0.752
2	0.711	0.5
3	0.778	0.707
4	0.787	0.667
5	0.839	0.607
6	0.737	0.455
7	0.741	0.671
8	0.741	0.675
9	0.73	0.69
10	0.734	0.628
11	0.727	0.69
12	0.795	0.78
13	0.752	0.437
14	0.777	0.634
15	0.805	0.595
16	0.774	0.756
17	0.756	0.658
18	0.748	0.564
19	0.808	0.8
20	0.846	0.042
21	0.73	0.714
22	0.774	0.408
23	0.715	0.636
24	0.73	0.661
25	0.75	0.721
26	0.741	0.684
27	0.745	0.543
28	0.732	0.535
29	0.827	0.596
30	0.762	0.746
	Train Rsq	Test Rsq
Mean	0.763	0.618
SD	0.036	0.148
Max	0.846	0.8

## Sheet: S6. RFR TrainPredict
Table S6: Random Forest Regression plot of the methane training values versus the predicted ones
Actual	Predicted
5965	5278.03
1983	8089.15
8987	7492.7
3430	10272.6
8500	7255.8
26780	4786.75
1258	6092.56
56	153.823
213	598.8
46	388.264
163.5	175.123
34	130.914
163.5	153.887
223	227.623
128	231.841
163.5	1310.34
299	197.175
199	166.694
248	194.476
1332	2743.28
25	473.468
31	122.568
25	110.437
25	112.003
20	118.404
25	298.075
118	99.9593
25	209.507
25	107.252
25	387.674
25	96.3406
2700	2165.58
181	1707.27
181	809.088
181	859.933
543	2324.4
1740	2413.66
1379	1410.24
6666	762.776
383	1449.69
613	2016.56
544	1362.3
406	1111.63
544	278.139
544	1814.56
544	329.785
544	1570.23
544	1353.33

## Sheet: S7. RFR TestPredict
Table S7: Random Forest Regression test plot of the measured methane values versus the predicted ones
Actual	Predicted
5965	6344.36
163.5	158.36
163.5	1759.62
853	1655.63
18	114.962
43	115.79
24	221.879
2670	1117.67
1379	2448.84
544	1632.46

## Sheet: S8. All elements Ranking
Table S8: Random Forest Regression features ranking in order of importance as methane predictors
No	Element	Sum rank	Average rank	Change between previous av rank
1	Ir	110	3.7	0
2	Ru	195	6.5	2.8
3	Cr	380	12.7	6.2
4	SiO2	425	14.2	1.5
5	Zn	489	16.3	2.1
6	Ge	511	17	0.7
7	Al2O3	527	17.6	0.6
8	Au	584	19.5	1.9
9	Co	597	19.9	0.4
10	Pt	598	19.9	0
11	Os	603	20.1	0.2
12	Rh	619	20.6	0.5
13	W	690	23	2.4
14	Fe2O3	723	24.1	1.1
15	V	859	28.6	4.5
16	Ga	862	28.7	0.1
17	Sb	1183	39.4	10.7
18	Ni	1193	39.8	0.4
19	MgO	1238	41.3	1.5
20	LOI	1252	41.7	0.4
21	Cu	1271	42.4	0.7
22	CaO	1311	43.7	1.3
23	Na2O3	1331	44.4	0.7
24	Dy	1405	46.8	2.4
25	Sc	1409	47	0.2
26	Yb	1429	47.6	0.6
27	Er	1439	48	0.4
28	Yb	1439	48	0
29	Ho	1463	48.8	0.8
30	Nd	1470	49	0.2
31	Sm	1491	49.7	0.7
32	Gd	1503	50.1	0.4
33	Pr	1514	50.5	0.4
34	Tm	1518	50.6	0.1
35	Ce	1545	51.5	0.9
36	TiO2	1622	54.1	2.6
37	Tb	1629	54.3	0.2
38	Lu	1637	54.6	0.3
39	Hf	1764	58.8	4.2
40	U	1770	59	0.2
41	Sr	1801	60	1
42	La	1817	60.6	0.6
43	Th	1934	64.5	3.9
44	Ba	2000	66.7	2.2
45	Zr	2014	67.1	0.4
46	MnO	2045	68.2	1.1
47	Rb	2056	68.5	0.3
48	Eu	2133	71.1	2.6
49	Pd	2165	72.2	1.1
50	Nd	2186	72.9	0.7
51	Cs	2207	73.6	0.7
52	K2O	2257	75.2	1.6
53	Ta	2321	77.4	2.2
54	P2O5	2377	79.2	1.8
55	S	2549	85	5.8

## Sheet: S9. Top 14 Ranking
Table S9: Random Forest Regression ranking of the 14 most important features (Top 14) ranking in order of importance as methane predictors
No	Sum rank	Average rank	Element	Change between previous av rank
1	110	3.7	Ir	0
2	195	6.5	Ru	2.8
3	380	12.7	Cr	6.2
4	425	14.2	SiO2	1.5
5	489	16.3	Zn	2.1
6	511	17	Ge	0.7
7	527	17.6	Al2O3	0.6
8	584	19.5	Au	1.9
9	597	19.9	Co	0.4
10	598	19.9	Pt	0
11	603	20.1	Os	0.2
12	619	20.6	Rh	0.5
13	690	23	W	2.4
14	723	24.1	Fe2O3	1.1

## Sheet: S10. mBIC Associations
Table S10: Association results between the mBIC clusters and the measured methane levels
Variables No	Method	CH4 Levels						Lithotype
		Contigency Coeff.	Cramer's V	Likelihood Ratio	df, p	Pearson	df, p	Contigency Coeff.	Cramer's V	Likelihood Ratio	df, p	Pearson	df, p
Top 2	mBIC (unscaled)	0.735	0.544	43.629	16, <0.01	68.534	16, <0.01	0.698	0.487	58.341	16, <0.01	55.132	16, <0.01
Top 3	mBIC (unscaled)	0.676	0.529	41.761	12, <0.01	48.708	12, <0.01	0.707	0.577	59.139	12, <0.01	58	12, <0.01
Top 4	mBIC (unscaled)	0.667	0.448	50.336	16, <0.01	46.483	16, <0.01	0.785	0.634	93.836	16, <0.01	93.224	16, <0.01
Top 7	mBIC (unscaled)	0.656	0.435	46.365	16, <0.01	43.828	16, <0.01	0.79	0.645	88.144	16, <0.01	96.522	16, <0.01
Top 12	mBIC (unscaled)	0.663	0.442	51.403	16, <0.01	45.426	16, <0.01	0.789	0.643	91.917	16, <0.01	95.898	16, <0.01
Top 14	mBIC (unscaled)	0.659	0.438	48.981	16, <0.01	44.466	16, <0.01	0.799	0.663	98.254	16, <0.01	102.07	16, <0.01

[truncated: 2 more sheets: S11. clr Data , S12. Microanalyses]
